# Supplementary material for: SOX9 Triggers Different Epithelial to Mesenchymal Transition States to Promote Pancreatic Cancer Progression
Source: Cancers (Basel). 2022 Feb 12;14(4):916. doi: 10.3390/cancers14040916 (PMC8870732; doi:10.3390/cancers14040916)
Supplement: Supplementary file 1 [file cancers-14-00916-s001.zip]

Archive with 5 entries (4 files):
- cancers-1571218-supplementary/
- cancers-1571218-supplementary/cancers-1571218-supplementary.pdf
- cancers-1571218-supplementary/Carrasco_Garcia_video_1.mov
- cancers-1571218-supplementary/Carrasco_Garcia_video_2.mov
- cancers-1571218-supplementary/Carrasco_Garcia_video_3.mov
